# Supplementary material for: A Versatile Microchannel Array Device for Portable and Parallel Droplet Generation
Source: Small Sci. 2024 Mar 21;4(5):2400005. doi: 10.1002/smsc.202400005 (PMC11935260; doi:10.1002/smsc.202400005)
Supplement: Supplementary file 1 — Supplementary Material [file SMSC-4-2400005-s001.zip]

Archive with 3 entries (3 files):
- smsc.202400005-sup-0001-suppdata-S1.pdf
- smsc.202400005-sup-0002-suppdata-S2.mp4
- smsc.202400005-sup-0003-suppdata-S3.mp4
